# Supplementary material for: Synthesis of Ultra‐Incompressible and Recoverable Carbon Nitrides Featuring CN4 Tetrahedra
Source: Adv Mater. 2023 Dec 10;36(3):2308030. doi: 10.1002/adma.202308030 (PMC11475261; doi:10.1002/adma.202308030)
Supplement: Supplementary file 2 — Supporting Information [file ADMA-36-2308030-s002.zip]

Archive with 6 entries (6 files):
- C3N4_1bar_ID11-April2022_DL068_p06_s3_dom2_v1.cif
- C3N4_1bar_ID11-April2022_DL068_p06_s3_dom2_v1.pdf
- CN2_1bar_ID11-April2022_DL059_p05_s4_dom2_v6.cif
- CN2_1bar_ID11-April2022_DL059_p05_s4_dom2_v6.pdf
- CN_1bar_ID11-April2022_DL067_p04_s1_dom1_v1.cif
- CN_1bar_ID11-April2022_DL067_p04_s1_dom1_v1.pdf
