# Supplementary material for: Synthesis of Ultra‐Incompressible and Recoverable Carbon Nitrides Featuring CN4 Tetrahedra
Source: Adv Mater. 2023 Dec 10;36(3):2308030. doi: 10.1002/adma.202308030 (PMC11475261; doi:10.1002/adma.202308030)
Supplement: Supplementary file 2 — Supporting Information [file ADMA-36-2308030-s002.zip › C3N4_1bar_ID11-April2022_DL068_p06_s3_dom2_v1.cif]

#=======================================================================
data_global
#=======================================================================

_audit_creation_method                   'Jana2006 Version : 10/09/2020'


# 1. PROCESSING SUMMARY (IUCr Office Use Only)

_journal_date_recd_electronic            ?
_journal_date_to_coeditor                ?
_journal_date_from_coeditor              ?
_journal_date_accepted                   ?
_journal_date_printers_first             ?
_journal_date_printers_final             ?
_journal_date_proofs_out                 ?
_journal_date_proofs_in                  ?
_journal_coeditor_name                   ?
_journal_coeditor_code                   ?
_journal_coeditor_notes
; ?
;
_journal_techeditor_code                 ?
_journal_paper_category                  ?
_journal_techeditor_notes
; ?
;
_journal_coden_ASTM                      ?
_journal_name_full                       ?
_journal_year                            ?
_journal_volume                          ?
_journal_issue                           ?
_journal_page_first                      ?
_journal_page_last                       ?
_journal_suppl_publ_number               ?
_journal_suppl_publ_pages                ?

#=======================================================================

# 2. SUBMISSION DETAILS

_publ_contact_author_name                ?
_publ_contact_author_address
; ?
;
_publ_contact_author_email               ?
_publ_contact_author_fax                 ?
_publ_contact_author_phone               ?

_publ_requested_journal                  ?
_publ_requested_category                 ?

_publ_contact_letter
; ?
;

#=======================================================================

# 3. TITLE AND AUTHOR LIST

_publ_section_title
; ?
;
_publ_section_title_footnote
; ?
;
loop_
 _publ_author_name
 _publ_author_footnote
 _publ_author_address
; ?      "Dominique Laniel"
;
; ?      # footnote
;
; ?      # address
;

#=======================================================================

# 4. TEXT

_publ_section_synopsis
; ?
;
_publ_section_abstract
; ?
;
_publ_section_comment
; ?
;
_publ_section_introduction
; ?
;
_publ_section_experimental
; ?
;
_publ_section_exptl_prep
; ?
;
_publ_section_exptl_refinement
; ?
;
_publ_section_exptl_solution
; ?
;
_publ_section_discussion
; ?
;
_publ_section_acknowledgements
; ?
;
_publ_section_references
;
Petricek, V., Dusek, M. & Palatinus L. (2014). Z. Kristallogr. 229(5), 345-352.

Palatinus L. & Chapuis G. (2007). J. Appl. Cryst. 40, 786-790.

# enable this reference if Diamond ver. 2 was used for visualization
#Brandenburg, K. (1999). DIAMOND. Version. 2.1c.
#Crystal Impact GbR, Bonn, Germany.

# enable this reference if Diamond ver. 3 was used for visualization
#Brandenburg, K. & Putz, H. (2005). DIAMOND Version 3.
#Crystal Impact GbR, Postfach 1251, D-53002 Bonn, Germany.

# enable this reference if SIR97 was used for solving of the structure
#Altomare, A., Burla, M. C., Camalli, M., Cascarano, G., Giacovazzo, C.,
#Guagliardi, A., Moliterni, A. G. G., Polidori, G., Spagna, R. (1997).
#SIR97. A Package for Crystal Structure Solution by Direct Methods
#and Refinement, Bari, Rome, Italy.

# use this reference if SIR2002 was used for solving of the structure
#Burla, M.C., Camalli, M., Carrozzini, B., Cascarano, G., Giacovazzo, C.,
#Polidori, G., Spagna, R.
#SIR2002: the program, J. Appl. Cryst, (2003). 36, 1103


# use this reference if SIR2011 was used for solving of the structure
#Burla, M.C., Caliandro, R., Camalli, M., Carrozzini, B., Cascarano,
#G.L., Giacovazzo, C., Mallamo. M., Mazzone, A., Polidori, G., Spagna, R.
#SIR2011: a new package for crystal structure determination and refinement,
#J.Appl.Cryst. (2012) 45, 357-361

# enable this reference if bond valences were calculated
#Brown, I. D. (1996). J. Appl. Cryst. 29, 479-480.

# enable this reference if Xshape wase used for crystal shape refinement
#Stoe & Cie (1998). X-SHAPE. Stoe & Cie, Darmstadt, Germany.


# enable this reference if Flack coefficient was refined
#Flack, H. D. (1983). Acta Cryst. A39, 876-881.
;
_publ_section_figure_captions
; ?
;
_publ_section_table_legends
; ?
;

#=======================================================================
data_I
#=======================================================================

# 5. CHEMICAL DATA

_chemical_name_systematic
; ?
;
_chemical_name_common                    ?
_chemical_formula_moiety                 ?
_chemical_formula_structural             ?
_chemical_formula_analytical             ?
_chemical_formula_iupac                  ?
_chemical_formula_sum                    'C0.75 N1'
_chemical_formula_weight                 23
_chemical_melting_point                  ?
_chemical_compound_source                ?
_chemical_absolute_configuration         ?

#=======================================================================

# 6. CRYSTAL DATA

_symmetry_cell_setting                   tetragonal
_symmetry_space_group_name_H-M           'I -4 2 m'
_symmetry_space_group_name_Hall          'I -4;2'
_symmetry_Int_Tables_number              121

loop_
 _space_group_symop_id
 _space_group_symop_operation_xyz
 1   x,y,z
 2   -x,-y,z
 3   y,-x,-z
 4   -y,x,-z
 5   -x,y,-z
 6   x,-y,-z
 7   -y,-x,z
 8   y,x,z
 9   x+1/2,y+1/2,z+1/2
 10  -x+1/2,-y+1/2,z+1/2
 11  y+1/2,-x+1/2,-z+1/2
 12  -y+1/2,x+1/2,-z+1/2
 13  -x+1/2,y+1/2,-z+1/2
 14  x+1/2,-y+1/2,-z+1/2
 15  -y+1/2,-x+1/2,z+1/2
 16  y+1/2,x+1/2,z+1/2

_cell_length_a                           3.4680(6)
_cell_length_b                           3.4680(6)
_cell_length_c                           6.8970(16)
_cell_angle_alpha                        90
_cell_angle_beta                         90
_cell_angle_gamma                        90
_cell_volume                             82.95(3)

loop_
 _twin_individual_id
 _twin_individual_mass_fraction_refined
 _twin_individual_twin_matrix_11
 _twin_individual_twin_matrix_12
 _twin_individual_twin_matrix_13
 _twin_individual_twin_matrix_21
 _twin_individual_twin_matrix_22
 _twin_individual_twin_matrix_23
 _twin_individual_twin_matrix_31
 _twin_individual_twin_matrix_32
 _twin_individual_twin_matrix_33
 ? ? ? ? ? ? ? ? ? ? ?

_cell_formula_units_Z                    8

_cell_measurement_reflns_used            55
_cell_measurement_theta_min              3.33
_cell_measurement_theta_max              15.62
_cell_measurement_temperature            293
_diffrn_ambient_pressure                 101.3
_cell_special_details
; ?
;

_exptl_crystal_density_diffrn            3.6858
_exptl_crystal_density_meas              ?
_exptl_crystal_density_method            ?
_exptl_crystal_F_000                     92

_exptl_absorpt_coefficient_mu            0.077
_exptl_crystal_description               "Single crystal of alpha-C3N4 at 1 bar"
_exptl_crystal_size_max                  ?
_exptl_crystal_size_mid                  ?
_exptl_crystal_size_min                  ?
_exptl_crystal_size_rad                  ?
_exptl_crystal_colour                    ?
_exptl_absorpt_correction_type           'multi-scan'
_exptl_absorpt_process_details
;
CrysAlisPro 1.171.41.116a (Rigaku Oxford Diffraction, 2021)
Empirical absorption correction using spherical harmonics,
implemented in SCALE3 ABSPACK scaling algorithm.
;
_exptl_absorpt_correction_T_min          0.674
_exptl_absorpt_correction_T_max          1
loop_
 _exptl_crystal_face_index_h
 _exptl_crystal_face_index_k
 _exptl_crystal_face_index_l
 _exptl_crystal_face_perp_dist
 ? ? ? ?

#=======================================================================

# 7. EXPERIMENTAL DATA

_exptl_special_details                   ?

_diffrn_ambient_temperature              293
_diffrn_source                           'synchrotron'
_diffrn_source_power                     ?
_diffrn_source_voltage                   ?
_diffrn_source_current                   ?
_diffrn_radiation_type                   synchrotron
_diffrn_radiation_source                 ?
_diffrn_radiation_wavelength             0.2843
_diffrn_radiation_monochromator          'synchrotron'
_diffrn_measurement_device               'four-circle diffractometer'
_diffrn_measurement_device_type          'esperanto-CrysAlisPro-abstract goniometer imported esperanto images'
_diffrn_detector                         'Hybrid Pixel Array Detector'
_diffrn_detector_area_resol_mean         13.3333
_diffrn_measurement_method               '\w scans'
_diffrn_measurement_specimen_support     ?

_diffrn_reflns_number                    262
_diffrn_reflns_theta_min                 3.32
_diffrn_reflns_theta_max                 17.6
_diffrn_reflns_theta_full                13.32
_diffrn_measured_fraction_theta_max      0.59
_diffrn_measured_fraction_theta_full     0.73
_diffrn_reflns_av_R_equivalents          0.0558
_diffrn_reflns_av_unetI/netI             0.0536
_diffrn_reflns_limit_h_min               -6
_diffrn_reflns_limit_h_max               6
_diffrn_reflns_limit_k_min               -5
_diffrn_reflns_limit_k_max               6
_diffrn_reflns_limit_l_min               -9
_diffrn_reflns_limit_l_max               12
_diffrn_reflns_reduction_process         ?

_diffrn_standards_number                 ?
_diffrn_standards_interval_count         ?
_diffrn_standards_interval_time          ?
_diffrn_standards_decay_%                ?
loop_
_diffrn_standard_refln_index_h
_diffrn_standard_refln_index_k
_diffrn_standard_refln_index_l
  ? ? ?

_diffrn_radiation_probe                  X-ray

#=======================================================================

# 8. REFINEMENT DATA

_refine_special_details
; ?
;

_reflns_number_total                     133
_reflns_number_gt                        81
_reflns_threshold_expression             'I>3\s(I)'

_refine_ls_structure_factor_coef         F
_refine_ls_R_factor_gt                   0.0451
_refine_ls_wR_factor_gt                  0.0387
_refine_ls_R_factor_all                  0.0679
_refine_ls_wR_factor_ref                 0.0407
_refine_ls_goodness_of_fit_ref           1.37
_refine_ls_goodness_of_fit_gt            1.72
_refine_ls_restrained_S_gt               ?
_refine_ls_restrained_S_all              ?
_refine_ls_number_reflns                 133
_refine_ls_number_parameters             11
_refine_ls_number_restraints             0
_refine_ls_number_constraints            0
_refine_ls_weighting_scheme              sigma
_refine_ls_weighting_details             'w=1/(\s^2^(F)+0.0001F^2^)'
_refine_ls_hydrogen_treatment            ?
_refine_ls_shift/su_max                  0.0457
_refine_ls_shift/su_mean                 0.0108
_refine_diff_density_max                 ?
_refine_diff_density_min                 ?
_refine_ls_extinction_method             'none'
_refine_ls_extinction_coef               ?
_refine_ls_extinction_expression         ?
_refine_ls_abs_structure_details
;  43 of Friedel pairs used in the refinement
;
_refine_ls_abs_structure_Flack           ?
_refine_ls_abs_structure_Rogers          ?

loop_
 _atom_type_symbol
 _atom_type_scat_dispersion_real
 _atom_type_scat_dispersion_imag
 _atom_type_scat_source
 C   -0.0010  0.0002
 'International Tables Vol C tables 4.2.6.8 and 6.1.1.1'
 N   -0.0011  0.0004
 'International Tables Vol C tables 4.2.6.8 and 6.1.1.1'

_computing_data_collection
 'CrysAlisPro 1.171.41.116a (Rigaku OD, 2021)'
_computing_cell_refinement
 'CrysAlisPro 1.171.41.116a (Rigaku OD, 2021)'
_computing_data_reduction
 'CrysAlisPro 1.171.41.116a (Rigaku OD, 2021)'
_computing_structure_solution            ?
_computing_structure_refinement          ?
_computing_molecular_graphics            ?
_computing_publication_material          ?

loop_
 _restr_distance_atom_site_label_1
 _restr_distance_site_symmetry_1
 _restr_distance_atom_site_label_2
 _restr_distance_site_symmetry_2
 _restr_distance_target
 _restr_distance_target_weight_param
 ? ? ? ? ? ?

loop_
 _restr_angle_atom_site_label_1
 _restr_angle_site_symmetry_1
 _restr_angle_atom_site_label_2
 _restr_angle_site_symmetry_2
 _restr_angle_atom_site_label_3
 _restr_angle_site_symmetry_3
 _restr_angle_target
 _restr_angle_target_weight_param
 ? ? ? ? ? ? ? ?

loop_
 _restr_torsion_atom_site_label_1
 _restr_torsion_site_symmetry_1
 _restr_torsion_atom_site_label_2
 _restr_torsion_site_symmetry_2
 _restr_torsion_atom_site_label_3
 _restr_torsion_site_symmetry_3
 _restr_torsion_atom_site_label_4
 _restr_torsion_site_symmetry_4
 _restr_torsion_angle_target
 _restr_torsion_weight_param
 ? ? ? ? ? ? ? ? ? ?

loop_
 _restr_equal_distance_atom_site_label_1
 _restr_equal_distance_site_symmetry_1
 _restr_equal_distance_atom_site_label_2
 _restr_equal_distance_site_symmetry_2
 _restr_equal_distance_class_class_id
 _restr_equal_distance_class_target_weight_param
 ? ? ? ? ? ?

loop_
 _restr_equal_angle_atom_site_label_1
 _restr_equal_angle_site_symmetry_1
 _restr_equal_angle_atom_site_label_2
 _restr_equal_angle_site_symmetry_2
 _restr_equal_angle_atom_site_label_3
 _restr_equal_angle_site_symmetry_3
 _restr_equal_angle_class_class_id
 _restr_equal_angle_class_target_weight_param
 ? ? ? ? ? ? ? ?

loop_
 _restr_equal_torsion_atom_site_label_1
 _restr_equal_torsion_site_symmetry_1
 _restr_equal_torsion_atom_site_label_2
 _restr_equal_torsion_site_symmetry_2
 _restr_equal_torsion_atom_site_label_3
 _restr_equal_torsion_site_symmetry_3
 _restr_equal_torsion_atom_site_label_4
 _restr_equal_torsion_site_symmetry_4
 _restr_equal_torsion_class_class_id
 _restr_equal_torsion_class_target_weight_param
 ? ? ? ? ? ? ? ? ? ?


#=======================================================================

# 9. ATOMIC COORDINATES AND DISPLACEMENT PARAMETERS

loop_
 _atom_site_label
 _atom_site_type_symbol
 _atom_site_fract_x
 _atom_site_fract_y
 _atom_site_fract_z
 _atom_site_adp_type
 _atom_site_U_iso_or_equiv
 _atom_site_site_symmetry_multiplicity
 _atom_site_occupancy
 _atom_site_calc_flag
 _atom_site_refinement_flags
 _atom_site_disorder_assembly
 _atom_site_disorder_group
  C1 C 0 0 0 Uani 0.0080(11) 2 1 d . . .
  C2 C 0 0.5 0.25 Uani 0.0059(6) 4 1 d . . .
  N1 N 0.2347(4) 0.2347(4) 0.1273(4) Uani 0.0070(4) 8 1 d . . .

loop_
 _atom_site_aniso_label
 _atom_site_aniso_type_symbol
 _atom_site_aniso_U_11
 _atom_site_aniso_U_22
 _atom_site_aniso_U_33
 _atom_site_aniso_U_12
 _atom_site_aniso_U_13
 _atom_site_aniso_U_23
 C1 C 0.0058(12) 0.0058(12) 0.012(3) 0 0 0
 C2 C 0.0057(7) 0.0057(7) 0.0063(15) 0 0 0
 N1 N 0.0061(5) 0.0061(5) 0.0088(8) 0.0004(8) -0.0021(4) -0.0021(4)

loop_
 _jana_atom_site_ADP_C_label
 _jana_atom_site_ADP_C_type_symbol
 _jana_atom_site_ADP_C_111
 _jana_atom_site_ADP_C_112
 _jana_atom_site_ADP_C_113
 _jana_atom_site_ADP_C_122
 _jana_atom_site_ADP_C_123
 _jana_atom_site_ADP_C_133
 _jana_atom_site_ADP_C_222
 _jana_atom_site_ADP_C_223
 _jana_atom_site_ADP_C_233
 _jana_atom_site_ADP_C_333
 ? ? ? ? ? ? ? ? ? ? ? ?

loop_
 _jana_atom_site_ADP_D_label
 _jana_atom_site_ADP_D_type_symbol
 _jana_atom_site_ADP_D_1111
 _jana_atom_site_ADP_D_1112
 _jana_atom_site_ADP_D_1113
 _jana_atom_site_ADP_D_1122
 _jana_atom_site_ADP_D_1123
 _jana_atom_site_ADP_D_1133
 _jana_atom_site_ADP_D_1222
 _jana_atom_site_ADP_D_1223
 _jana_atom_site_ADP_D_1233
 _jana_atom_site_ADP_D_1333
 _jana_atom_site_ADP_D_2222
 _jana_atom_site_ADP_D_2223
 _jana_atom_site_ADP_D_2233
 _jana_atom_site_ADP_D_2333
 _jana_atom_site_ADP_D_3333
 ? ? ? ? ? ? ? ? ? ? ? ? ? ? ? ? ?

loop_
 _jana_atom_site_ADP_E_label
 _jana_atom_site_ADP_E_type_symbol
 _jana_atom_site_ADP_E_11111
 _jana_atom_site_ADP_E_11112
 _jana_atom_site_ADP_E_11113
 _jana_atom_site_ADP_E_11122
 _jana_atom_site_ADP_E_11123
 _jana_atom_site_ADP_E_11133
 _jana_atom_site_ADP_E_11222
 _jana_atom_site_ADP_E_11223
 _jana_atom_site_ADP_E_11233
 _jana_atom_site_ADP_E_11333
 _jana_atom_site_ADP_E_12222
 _jana_atom_site_ADP_E_12223
 _jana_atom_site_ADP_E_12233
 _jana_atom_site_ADP_E_12333
 _jana_atom_site_ADP_E_13333
 _jana_atom_site_ADP_E_22222
 _jana_atom_site_ADP_E_22223
 _jana_atom_site_ADP_E_22233
 _jana_atom_site_ADP_E_22333
 _jana_atom_site_ADP_E_23333
 _jana_atom_site_ADP_E_33333
 ? ? ? ? ? ? ? ? ? ? ? ? ? ? ? ? ? ? ? ? ? ? ?

loop_
 _jana_atom_site_ADP_F_label
 _jana_atom_site_ADP_F_type_symbol
 _jana_atom_site_ADP_F_111111
 _jana_atom_site_ADP_F_111112
 _jana_atom_site_ADP_F_111113
 _jana_atom_site_ADP_F_111122
 _jana_atom_site_ADP_F_111123
 _jana_atom_site_ADP_F_111133
 _jana_atom_site_ADP_F_111222
 _jana_atom_site_ADP_F_111223
 _jana_atom_site_ADP_F_111233
 _jana_atom_site_ADP_F_111333
 _jana_atom_site_ADP_F_112222
 _jana_atom_site_ADP_F_112223
 _jana_atom_site_ADP_F_112233
 _jana_atom_site_ADP_F_112333
 _jana_atom_site_ADP_F_113333
 _jana_atom_site_ADP_F_122222
 _jana_atom_site_ADP_F_122223
 _jana_atom_site_ADP_F_122233
 _jana_atom_site_ADP_F_122333
 _jana_atom_site_ADP_F_123333
 _jana_atom_site_ADP_F_133333
 _jana_atom_site_ADP_F_222222
 _jana_atom_site_ADP_F_222223
 _jana_atom_site_ADP_F_222233
 _jana_atom_site_ADP_F_222333
 _jana_atom_site_ADP_F_223333
 _jana_atom_site_ADP_F_233333
 _jana_atom_site_ADP_F_333333
 ? ? ? ? ? ? ? ? ? ? ? ? ? ? ? ? ? ? ? ? ? ? ? ? ? ? ? ? ? ?


#=======================================================================

# 10. MOLECULAR GEOMETRY


loop_
 _geom_bond_atom_site_label_1
 _geom_bond_atom_site_label_2
 _geom_bond_site_symmetry_1
 _geom_bond_site_symmetry_2
 _geom_bond_distance
 _geom_bond_publ_flag
  C1 N1 . . 1.448(2) ?
  C1 N1 . 2_555 1.448(2) ?
  C1 N1 . 3_555 1.448(2) ?
  C1 N1 . 4_555 1.448(2) ?
  C2 N1 . . 1.492(2) ?
  C2 N1 . 2_565 1.492(2) ?
  C2 N1 . 11_455 1.492(2) ?
  C2 N1 . 12_555 1.492(2) ?

loop_
 _geom_angle_atom_site_label_1
 _geom_angle_atom_site_label_2
 _geom_angle_atom_site_label_3
 _geom_angle_site_symmetry_1
 _geom_angle_site_symmetry_2
 _geom_angle_site_symmetry_3
 _geom_angle
 _geom_angle_publ_flag
  N1 C1 N1 . . 2_555 105.34(14) ?
  N1 C1 N1 . . 3_555 111.58(10) ?
  N1 C1 N1 . . 4_555 111.58(10) ?
  N1 C1 N1 2_555 . 3_555 111.58(10) ?
  N1 C1 N1 2_555 . 4_555 111.58(10) ?
  N1 C1 N1 3_555 . 4_555 105.34(14) ?
  N1 C2 N1 . . 2_565 110.87(14) ?
  N1 C2 N1 . . 11_455 108.78(9) ?
  N1 C2 N1 . . 12_555 108.78(9) ?
  N1 C2 N1 2_565 . 11_455 108.78(9) ?
  N1 C2 N1 2_565 . 12_555 108.78(9) ?
  N1 C2 N1 11_455 . 12_555 110.87(14) ?
  C1 N1 C2 . . . 112.58(9) ?
  C1 N1 C2 . . 13_545 112.58(9) ?
  C2 N1 C2 . . 13_545 110.56(18) ?

loop_
 _geom_torsion_atom_site_label_1
 _geom_torsion_atom_site_label_2
 _geom_torsion_atom_site_label_3
 _geom_torsion_atom_site_label_4
 _geom_torsion_site_symmetry_1
 _geom_torsion_site_symmetry_2
 _geom_torsion_site_symmetry_3
 _geom_torsion_site_symmetry_4
 _geom_torsion
 _geom_torsion_publ_flag
 ? ? ? ? ? ? ? ? ? ?

loop_
 _geom_hbond_atom_site_label_D
 _geom_hbond_atom_site_label_H
 _geom_hbond_atom_site_label_A
 _geom_hbond_site_symmetry_D
 _geom_hbond_site_symmetry_H
 _geom_hbond_site_symmetry_A
 _geom_hbond_distance_DH
 _geom_hbond_distance_HA
 _geom_hbond_distance_DA
 _geom_hbond_angle_DHA
 _geom_hbond_publ_flag
 ? ? ? ? ? ? ? ? ? ? ?


#=======================================================================

# 11. STRUCTURE-FACTOR LIST

loop_
 _refln_index_h
 _refln_index_k
 _refln_index_l
 _refln_F_squared_calc
 _refln_F_squared_meas
 _refln_F_squared_sigma
 _refln_observed_status
   1   1  -2 1146.66 1285.33    4.90 o
   1   1  -4   20.59   20.64    2.38 o
   2   0   0  106.20  108.70    2.12 o
   2   0   2   15.34   16.59    1.09 o
   2   0   4  734.78  705.92    3.05 o
   2   0   8    7.56    6.69    1.59 o
   2   1   1   18.35   21.44    1.13 o
   2   1  -1   18.35   19.55    0.84 o
   2   1   3   29.19   30.88    1.11 o
   2   1  -3   29.18   29.72    1.38 o
   2   1   5   17.89   13.76    1.61 o
   2   1  -5   17.89   13.22    1.33 o
   2   1   7    2.58    3.11    1.61 <
   2   1   9    4.79    3.59    2.00 <
   2   2   2   14.75   12.20    1.33 o
   2   2  -2   14.75   12.68    2.11 o
   2   2   4   17.23   17.69    1.23 o
   2   2  -4   17.23   19.21    2.13 o
   2   2   6    4.54    3.31    2.14 <
   2   2  -6    4.54    2.10    0.93 <
   2   2   8  225.51  227.95    3.66 o
   3   0   1    0.09    0.00    1.06 <
   3   0   3   39.12   44.96    1.93 o
   3   0   5   18.47   16.20    1.27 o
   3   0   7    0.25    0.67    1.15 <
   3   0   9    0.67    1.30    1.14 <
   3   1   0   13.82   12.54    1.58 o
   3   1   2  276.20  268.53    2.67 o
   3   1  -2  276.24  276.09    2.52 o
   3   1   4    6.89    5.31    1.70 o
   3   1  -4    6.89    4.61    1.37 o
   3   1   6  149.84  150.88    2.27 o
   3   1  -6  149.80  146.67    2.05 o
   3   1   8    7.76    5.55    1.78 o
   3   1  10   70.65   65.55    2.27 o
   3   2   1   31.36   26.08    2.87 o
   3   2  -1   31.36   33.62    2.67 o
   3   2   3    1.72    1.13    1.13 <
   3   2  -3    1.72    1.06    1.64 <
   3   2   5    3.36    3.99    1.68 <
   3   2  -5    3.36    5.23    1.52 o
   3   2   7   18.47   19.31    1.88 o
   3   2  -7   18.47   19.40    2.01 o
   3   2   9    6.85    8.34    1.90 o
   3   2  -9    6.85    5.53    1.53 o
   3   2  11    0.47    0.61    2.30 <
   3   3   2  153.74  137.13    3.20 o
   3   3  -2  153.71  141.50    4.10 o
   3   3   4   11.16   11.77    1.78 o
   3   3  -4   11.16   11.58    2.91 o
   3   3   6  107.77   99.73    2.31 o
   3   3  -6  107.79  109.85    4.31 o
   3   3   8    2.52    3.17    2.95 <
   3   3  -8    2.52    1.13    5.05 <
   3   3  10   46.34   54.26    3.33 o
   3   3  12    3.80    2.74    2.78 <
   4   0   0  364.25  346.45    3.59 o
   4   0   2    8.13    8.45    1.69 o
   4   0   4    5.88    3.94    1.60 <
   4   1   1   20.64   18.66    1.72 o
   4   1  -1   20.64   17.65    1.82 o
   4   1   3    8.56    9.18    2.34 o
   4   1  -3    8.56    8.40    1.61 o
   4   1   5   12.52    8.02    1.37 o
   4   1  -5   12.52   11.66    2.21 o
   4   1   7    7.84    6.28    2.06 o
   4   1  -7    7.84    7.77    2.20 o
   4   1   9    9.10    5.54    2.03 <
   4   2   0    5.25    5.36    1.98 <
   4   2   2    6.00    5.54    1.80 o
   4   2  -2    5.99    4.11    2.71 <
   4   2   4  236.14  238.80    3.25 o
   4   2  -4  236.14  235.84    2.71 o
   4   2   6    6.94    6.92    1.76 o
   4   2  -6    6.94    8.60    2.00 o
   4   2   8    2.55    1.68    2.49 <
   4   2  -8    2.55    2.83    2.56 <
   4   3   1    6.46    8.08    2.52 o
   4   3  -1    6.46    7.62    3.57 <
   4   3   3   19.11   17.03    2.00 o
   4   3  -3   19.11   19.70    3.83 o
   4   3   5   15.17   15.35    1.52 o
   4   3  -5   15.17   15.49    2.49 o
   4   3   7    1.43    2.52    2.42 <
   4   3  -7    1.43    2.84    2.22 <
   4   3   9    4.70    8.09    2.39 o
   4   3  -9    4.69    4.11    4.06 <
   4   4  -2    5.51    3.57    3.66 <
   4   4   4    1.76    1.97    2.15 <
   4   4   6    3.70    4.39    3.90 <
   4   4  -6    3.70    1.56    3.58 <
   4   4   8   82.43   97.32    4.44 o
   4   4  -8   82.43   96.18    5.54 o
   5   0   1   26.28   28.28    1.94 o
   5   0   3    1.65    1.65    2.22 <
   5   0   5    0.03   -3.38    2.87 <
   5   0   7   21.03   13.84    3.02 o
   5   1   0    2.99    4.84    2.05 <
   5   1   2  104.15  117.96    3.21 o
   5   1  -2  104.13  108.05    2.43 o
   5   1   4    6.28    9.77    2.06 o
   5   1  -4    6.28    5.00    2.41 <
   5   1   6   74.42   79.45    4.34 o
   5   1  -6   74.44   72.62    2.17 o
   5   1  -8    2.39    3.03    2.62 <
   5   2   1    1.50    1.97    2.14 <
   5   2  -1    1.50    2.12    2.24 <
   5   2   3   24.99   24.95    2.55 o
   5   2  -3   24.99   25.23    2.95 o
   5   2   5   13.51   17.17    3.17 o
   5   2  -5   13.51   15.83    2.13 o
   5   2  -7    2.20    2.56    1.88 <
   5   3   2   76.16   68.72    3.58 o
   5   3  -4    0.58    2.38    2.69 <
   5   3  -6   48.33   53.10    2.63 o
   5   3   8    5.21    5.45    3.44 <
   5   4   3    2.36    3.52    2.73 <
   6   0   6    2.74    5.37    3.54 <
   6   1  -1   10.91   16.65    5.41 o
   6   1   3    9.85   10.62    4.06 <
   6   1  -3    9.84    3.80    3.96 <
   6   1   5   12.60   14.55    4.17 o
   6   1  -5   12.61    8.73    3.52 <
   6   1  -7    2.75    2.07    2.97 <
   6   2   2    3.38    6.77    3.42 <
   6   2  -2    3.38    9.88    5.81 <
   6   2   4    0.92    1.89    3.51 <
   6   2   6    2.75    4.10    4.02 <
   6   2  -6    2.75    2.28    3.49 <
   6   3   1   12.47   13.31    3.46 o
   6   3   3    4.02    5.66    3.38 <
   6   3  -5    6.76    3.17    2.91 <
   6   4   2    3.52    3.59    3.34 <

loop_
 _twin_refln_datum_id
 _twin_refln_individual_id
 _twin_refln_index_h
 _twin_refln_index_k
 _twin_refln_index_l
 _twin_refln_F_squared_calc
 _twin_refln_F_squared_meas
 _twin_refln_F_squared_sigma
 _twin_refln_include_status
 ? ? ? ? ? ? ? ? ?

# start Validation Reply Form
_vrf_PLAT029_I
;
PROBLEM: _diffrn_measured_fraction_theta_full value Low .      0.730 Why?  
RESPONSE: This measurement was performed in a diamond anvil cell which, 
limits the theta range. Indeed, the diamond anvil cell's metallic body
typically shadows more than 60% of the reflections.
;
# end Validation Reply Form
