# Supplementary material for: Synthesis of Ultra‐Incompressible and Recoverable Carbon Nitrides Featuring CN4 Tetrahedra
Source: Adv Mater. 2023 Dec 10;36(3):2308030. doi: 10.1002/adma.202308030 (PMC11475261; doi:10.1002/adma.202308030)
Supplement: Supplementary file 2 — Supporting Information [file ADMA-36-2308030-s002.zip › CN_1bar_ID11-April2022_DL067_p04_s1_dom1_v1.cif]

#=======================================================================
data_global
#=======================================================================

_audit_creation_method                   'Jana2006 Version : 10/09/2020'


# 1. PROCESSING SUMMARY (IUCr Office Use Only)

_journal_date_recd_electronic            ?
_journal_date_to_coeditor                ?
_journal_date_from_coeditor              ?
_journal_date_accepted                   ?
_journal_date_printers_first             ?
_journal_date_printers_final             ?
_journal_date_proofs_out                 ?
_journal_date_proofs_in                  ?
_journal_coeditor_name                   ?
_journal_coeditor_code                   ?
_journal_coeditor_notes
; ?
;
_journal_techeditor_code                 ?
_journal_paper_category                  ?
_journal_techeditor_notes
; ?
;
_journal_coden_ASTM                      ?
_journal_name_full                       ?
_journal_year                            ?
_journal_volume                          ?
_journal_issue                           ?
_journal_page_first                      ?
_journal_page_last                       ?
_journal_suppl_publ_number               ?
_journal_suppl_publ_pages                ?

#=======================================================================

# 2. SUBMISSION DETAILS

_publ_contact_author_name                ?
_publ_contact_author_address
; ?
;
_publ_contact_author_email               ?
_publ_contact_author_fax                 ?
_publ_contact_author_phone               ?

_publ_requested_journal                  ?
_publ_requested_category                 ?

_publ_contact_letter
; ?
;

#=======================================================================

# 3. TITLE AND AUTHOR LIST

_publ_section_title
; ?
;
_publ_section_title_footnote
; ?
;
loop_
 _publ_author_name
 _publ_author_footnote
 _publ_author_address
; ?      "Dominique Laniel"
;
; ?      # footnote
;
; ?      # address
;

#=======================================================================

# 4. TEXT

_publ_section_synopsis
; ?
;
_publ_section_abstract
; ?
;
_publ_section_comment
; ?
;
_publ_section_introduction
; ?
;
_publ_section_experimental
; ?
;
_publ_section_exptl_prep
; ?
;
_publ_section_exptl_refinement
; ?
;
_publ_section_exptl_solution
; ?
;
_publ_section_discussion
; ?
;
_publ_section_acknowledgements
; ?
;
_publ_section_references
;
Petricek, V., Dusek, M. & Palatinus L. (2014). Z. Kristallogr. 229(5), 345-352.

Palatinus L. & Chapuis G. (2007). J. Appl. Cryst. 40, 786-790.

# enable this reference if Diamond ver. 2 was used for visualization
#Brandenburg, K. (1999). DIAMOND. Version. 2.1c.
#Crystal Impact GbR, Bonn, Germany.

# enable this reference if Diamond ver. 3 was used for visualization
#Brandenburg, K. & Putz, H. (2005). DIAMOND Version 3.
#Crystal Impact GbR, Postfach 1251, D-53002 Bonn, Germany.

# enable this reference if SIR97 was used for solving of the structure
#Altomare, A., Burla, M. C., Camalli, M., Cascarano, G., Giacovazzo, C.,
#Guagliardi, A., Moliterni, A. G. G., Polidori, G., Spagna, R. (1997).
#SIR97. A Package for Crystal Structure Solution by Direct Methods
#and Refinement, Bari, Rome, Italy.

# use this reference if SIR2002 was used for solving of the structure
#Burla, M.C., Camalli, M., Carrozzini, B., Cascarano, G., Giacovazzo, C.,
#Polidori, G., Spagna, R.
#SIR2002: the program, J. Appl. Cryst, (2003). 36, 1103


# use this reference if SIR2011 was used for solving of the structure
#Burla, M.C., Caliandro, R., Camalli, M., Carrozzini, B., Cascarano,
#G.L., Giacovazzo, C., Mallamo. M., Mazzone, A., Polidori, G., Spagna, R.
#SIR2011: a new package for crystal structure determination and refinement,
#J.Appl.Cryst. (2012) 45, 357-361

# enable this reference if bond valences were calculated
#Brown, I. D. (1996). J. Appl. Cryst. 29, 479-480.

# enable this reference if Xshape wase used for crystal shape refinement
#Stoe & Cie (1998). X-SHAPE. Stoe & Cie, Darmstadt, Germany.


# enable this reference if Flack coefficient was refined
#Flack, H. D. (1983). Acta Cryst. A39, 876-881.
;
_publ_section_figure_captions
; ?
;
_publ_section_table_legends
; ?
;

#=======================================================================
data_I
#=======================================================================

# 5. CHEMICAL DATA

_chemical_name_systematic
; ?
;
_chemical_name_common                    ?
_chemical_formula_moiety                 ?
_chemical_formula_structural             ?
_chemical_formula_analytical             ?
_chemical_formula_iupac                  ?
_chemical_formula_sum                    'C1 N1'
_chemical_formula_weight                 26
_chemical_melting_point                  ?
_chemical_compound_source                ?
_chemical_absolute_configuration         .

#=======================================================================

# 6. CRYSTAL DATA

_symmetry_cell_setting                   orthorhombic
_symmetry_space_group_name_H-M           'P n n m'
_symmetry_space_group_name_Hall          '-P -2xabc;-2yabc;-2z'
_symmetry_Int_Tables_number              58

loop_
 _space_group_symop_id
 _space_group_symop_operation_xyz
 1   x,y,z
 2   -x,-y,z
 3   -x+1/2,y+1/2,-z+1/2
 4   x+1/2,-y+1/2,-z+1/2
 5   -x,-y,-z
 6   x,y,-z
 7   x+1/2,-y+1/2,z+1/2
 8   -x+1/2,y+1/2,z+1/2

_cell_length_a                           5.282(4)
_cell_length_b                           3.9353(12)
_cell_length_c                           2.3719(9)
_cell_angle_alpha                        90
_cell_angle_beta                         90
_cell_angle_gamma                        90
_cell_volume                             49.30(4)

loop_
 _twin_individual_id
 _twin_individual_mass_fraction_refined
 _twin_individual_twin_matrix_11
 _twin_individual_twin_matrix_12
 _twin_individual_twin_matrix_13
 _twin_individual_twin_matrix_21
 _twin_individual_twin_matrix_22
 _twin_individual_twin_matrix_23
 _twin_individual_twin_matrix_31
 _twin_individual_twin_matrix_32
 _twin_individual_twin_matrix_33
 ? ? ? ? ? ? ? ? ? ? ?

_cell_formula_units_Z                    4

_cell_measurement_reflns_used            25
_cell_measurement_theta_min              4.02
_cell_measurement_theta_max              15.13
_cell_measurement_temperature            293
_diffrn_ambient_pressure                 101.3
_cell_special_details
; ?
;

_exptl_crystal_density_diffrn            3.5054
_exptl_crystal_density_meas              ?
_exptl_crystal_density_method            ?
_exptl_crystal_F_000                     52

_exptl_absorpt_coefficient_mu            0.073
_exptl_crystal_description               "Single-crystal of CN at ambient conidtions"
_exptl_crystal_size_max                  ?
_exptl_crystal_size_mid                  ?
_exptl_crystal_size_min                  ?
_exptl_crystal_size_rad                  ?
_exptl_crystal_colour                    ?
_exptl_absorpt_correction_type           'none'
_exptl_absorpt_process_details           ?
_exptl_absorpt_correction_T_min          ?
_exptl_absorpt_correction_T_max          ?
loop_
 _exptl_crystal_face_index_h
 _exptl_crystal_face_index_k
 _exptl_crystal_face_index_l
 _exptl_crystal_face_perp_dist
 ? ? ? ?

#=======================================================================

# 7. EXPERIMENTAL DATA

_exptl_special_details                   ?

_diffrn_ambient_temperature              293
_diffrn_source                           'synchrotron'
_diffrn_source_power                     ?
_diffrn_source_voltage                   ?
_diffrn_source_current                   ?
_diffrn_radiation_type                   synchrotron
_diffrn_radiation_source                 ?
_diffrn_radiation_wavelength             0.2843
_diffrn_radiation_monochromator          'synchrotron'
_diffrn_measurement_device               'four-circle diffractometer'
_diffrn_measurement_device_type          'esperanto-CrysAlisPro-abstract goniometer imported esperanto images'
_diffrn_detector                         'Hybrid Pixel Array Detector'
_diffrn_detector_area_resol_mean         13.3333
_diffrn_measurement_method               '\w scans'
_diffrn_measurement_specimen_support     ?

_diffrn_reflns_number                    281
_diffrn_reflns_theta_min                 3.77
_diffrn_reflns_theta_max                 17.45
_diffrn_reflns_theta_full                11.74
_diffrn_measured_fraction_theta_max      0.48
_diffrn_measured_fraction_theta_full     0.59
_diffrn_reflns_av_R_equivalents          0.0875
_diffrn_reflns_av_unetI/netI             0.1422
_diffrn_reflns_limit_h_min               -5
_diffrn_reflns_limit_h_max               6
_diffrn_reflns_limit_k_min               -7
_diffrn_reflns_limit_k_max               7
_diffrn_reflns_limit_l_min               -4
_diffrn_reflns_limit_l_max               4
_diffrn_reflns_reduction_process         ?

_diffrn_standards_number                 ?
_diffrn_standards_interval_count         ?
_diffrn_standards_interval_time          ?
_diffrn_standards_decay_%                ?
loop_
_diffrn_standard_refln_index_h
_diffrn_standard_refln_index_k
_diffrn_standard_refln_index_l
  ? ? ?

_diffrn_radiation_probe                  X-ray

#=======================================================================

# 8. REFINEMENT DATA

_refine_special_details
; ?
;

_reflns_number_total                     115
_reflns_number_gt                        50
_reflns_threshold_expression             'I>3\s(I)'

_refine_ls_structure_factor_coef         F
_refine_ls_R_factor_gt                   0.0484
_refine_ls_wR_factor_gt                  0.0365
_refine_ls_R_factor_all                  0.1344
_refine_ls_wR_factor_ref                 0.0475
_refine_ls_goodness_of_fit_ref           0.91
_refine_ls_goodness_of_fit_gt            1.13
_refine_ls_restrained_S_gt               ?
_refine_ls_restrained_S_all              ?
_refine_ls_number_reflns                 115
_refine_ls_number_parameters             10
_refine_ls_number_restraints             0
_refine_ls_number_constraints            0
_refine_ls_weighting_scheme              sigma
_refine_ls_weighting_details             'w=1/(\s^2^(F)+0.0001F^2^)'
_refine_ls_hydrogen_treatment            ?
_refine_ls_shift/su_max                  0.0416
_refine_ls_shift/su_mean                 0.0133
_refine_diff_density_max                 ?
_refine_diff_density_min                 ?
_refine_ls_extinction_method             'none'
_refine_ls_extinction_coef               ?
_refine_ls_extinction_expression         ?
_refine_ls_abs_structure_details         ?
_refine_ls_abs_structure_Flack           ?
_refine_ls_abs_structure_Rogers          ?

loop_
 _atom_type_symbol
 _atom_type_scat_dispersion_real
 _atom_type_scat_dispersion_imag
 _atom_type_scat_source
 C   -0.0010  0.0002
 'International Tables Vol C tables 4.2.6.8 and 6.1.1.1'
 N   -0.0011  0.0004
 'International Tables Vol C tables 4.2.6.8 and 6.1.1.1'

_computing_data_collection
 'CrysAlisPro 1.171.41.113a (Rigaku OD, 2021)'
_computing_cell_refinement
 'CrysAlisPro 1.171.41.113a (Rigaku OD, 2021)'
_computing_data_reduction
 'CrysAlisPro 1.171.41.113a (Rigaku OD, 2021)'
_computing_structure_solution            ?
_computing_structure_refinement          ?
_computing_molecular_graphics            ?
_computing_publication_material          ?

loop_
 _restr_distance_atom_site_label_1
 _restr_distance_site_symmetry_1
 _restr_distance_atom_site_label_2
 _restr_distance_site_symmetry_2
 _restr_distance_target
 _restr_distance_target_weight_param
 ? ? ? ? ? ?

loop_
 _restr_angle_atom_site_label_1
 _restr_angle_site_symmetry_1
 _restr_angle_atom_site_label_2
 _restr_angle_site_symmetry_2
 _restr_angle_atom_site_label_3
 _restr_angle_site_symmetry_3
 _restr_angle_target
 _restr_angle_target_weight_param
 ? ? ? ? ? ? ? ?

loop_
 _restr_torsion_atom_site_label_1
 _restr_torsion_site_symmetry_1
 _restr_torsion_atom_site_label_2
 _restr_torsion_site_symmetry_2
 _restr_torsion_atom_site_label_3
 _restr_torsion_site_symmetry_3
 _restr_torsion_atom_site_label_4
 _restr_torsion_site_symmetry_4
 _restr_torsion_angle_target
 _restr_torsion_weight_param
 ? ? ? ? ? ? ? ? ? ?

loop_
 _restr_equal_distance_atom_site_label_1
 _restr_equal_distance_site_symmetry_1
 _restr_equal_distance_atom_site_label_2
 _restr_equal_distance_site_symmetry_2
 _restr_equal_distance_class_class_id
 _restr_equal_distance_class_target_weight_param
 ? ? ? ? ? ?

loop_
 _restr_equal_angle_atom_site_label_1
 _restr_equal_angle_site_symmetry_1
 _restr_equal_angle_atom_site_label_2
 _restr_equal_angle_site_symmetry_2
 _restr_equal_angle_atom_site_label_3
 _restr_equal_angle_site_symmetry_3
 _restr_equal_angle_class_class_id
 _restr_equal_angle_class_target_weight_param
 ? ? ? ? ? ? ? ?

loop_
 _restr_equal_torsion_atom_site_label_1
 _restr_equal_torsion_site_symmetry_1
 _restr_equal_torsion_atom_site_label_2
 _restr_equal_torsion_site_symmetry_2
 _restr_equal_torsion_atom_site_label_3
 _restr_equal_torsion_site_symmetry_3
 _restr_equal_torsion_atom_site_label_4
 _restr_equal_torsion_site_symmetry_4
 _restr_equal_torsion_class_class_id
 _restr_equal_torsion_class_target_weight_param
 ? ? ? ? ? ? ? ? ? ?


#=======================================================================

# 9. ATOMIC COORDINATES AND DISPLACEMENT PARAMETERS

loop_
 _atom_site_label
 _atom_site_type_symbol
 _atom_site_fract_x
 _atom_site_fract_y
 _atom_site_fract_z
 _atom_site_adp_type
 _atom_site_U_iso_or_equiv
 _atom_site_site_symmetry_multiplicity
 _atom_site_occupancy
 _atom_site_calc_flag
 _atom_site_refinement_flags
 _atom_site_disorder_assembly
 _atom_site_disorder_group
  N1 N 0.8102(6) 0.7546(4) 0.5 Uani 0.0115(7) 4 1 d . . .
  C1 C 0.1439(7) 0.0495(5) 0 Uiso 0.0125(5) 4 1 d . . .

loop_
 _atom_site_aniso_label
 _atom_site_aniso_type_symbol
 _atom_site_aniso_U_11
 _atom_site_aniso_U_22
 _atom_site_aniso_U_33
 _atom_site_aniso_U_12
 _atom_site_aniso_U_13
 _atom_site_aniso_U_23
 N1 N 0.0112(19) 0.0113(6) 0.0121(8) -0.0009(10) 0 0

loop_
 _jana_atom_site_ADP_C_label
 _jana_atom_site_ADP_C_type_symbol
 _jana_atom_site_ADP_C_111
 _jana_atom_site_ADP_C_112
 _jana_atom_site_ADP_C_113
 _jana_atom_site_ADP_C_122
 _jana_atom_site_ADP_C_123
 _jana_atom_site_ADP_C_133
 _jana_atom_site_ADP_C_222
 _jana_atom_site_ADP_C_223
 _jana_atom_site_ADP_C_233
 _jana_atom_site_ADP_C_333
 ? ? ? ? ? ? ? ? ? ? ? ?

loop_
 _jana_atom_site_ADP_D_label
 _jana_atom_site_ADP_D_type_symbol
 _jana_atom_site_ADP_D_1111
 _jana_atom_site_ADP_D_1112
 _jana_atom_site_ADP_D_1113
 _jana_atom_site_ADP_D_1122
 _jana_atom_site_ADP_D_1123
 _jana_atom_site_ADP_D_1133
 _jana_atom_site_ADP_D_1222
 _jana_atom_site_ADP_D_1223
 _jana_atom_site_ADP_D_1233
 _jana_atom_site_ADP_D_1333
 _jana_atom_site_ADP_D_2222
 _jana_atom_site_ADP_D_2223
 _jana_atom_site_ADP_D_2233
 _jana_atom_site_ADP_D_2333
 _jana_atom_site_ADP_D_3333
 ? ? ? ? ? ? ? ? ? ? ? ? ? ? ? ? ?

loop_
 _jana_atom_site_ADP_E_label
 _jana_atom_site_ADP_E_type_symbol
 _jana_atom_site_ADP_E_11111
 _jana_atom_site_ADP_E_11112
 _jana_atom_site_ADP_E_11113
 _jana_atom_site_ADP_E_11122
 _jana_atom_site_ADP_E_11123
 _jana_atom_site_ADP_E_11133
 _jana_atom_site_ADP_E_11222
 _jana_atom_site_ADP_E_11223
 _jana_atom_site_ADP_E_11233
 _jana_atom_site_ADP_E_11333
 _jana_atom_site_ADP_E_12222
 _jana_atom_site_ADP_E_12223
 _jana_atom_site_ADP_E_12233
 _jana_atom_site_ADP_E_12333
 _jana_atom_site_ADP_E_13333
 _jana_atom_site_ADP_E_22222
 _jana_atom_site_ADP_E_22223
 _jana_atom_site_ADP_E_22233
 _jana_atom_site_ADP_E_22333
 _jana_atom_site_ADP_E_23333
 _jana_atom_site_ADP_E_33333
 ? ? ? ? ? ? ? ? ? ? ? ? ? ? ? ? ? ? ? ? ? ? ?

loop_
 _jana_atom_site_ADP_F_label
 _jana_atom_site_ADP_F_type_symbol
 _jana_atom_site_ADP_F_111111
 _jana_atom_site_ADP_F_111112
 _jana_atom_site_ADP_F_111113
 _jana_atom_site_ADP_F_111122
 _jana_atom_site_ADP_F_111123
 _jana_atom_site_ADP_F_111133
 _jana_atom_site_ADP_F_111222
 _jana_atom_site_ADP_F_111223
 _jana_atom_site_ADP_F_111233
 _jana_atom_site_ADP_F_111333
 _jana_atom_site_ADP_F_112222
 _jana_atom_site_ADP_F_112223
 _jana_atom_site_ADP_F_112233
 _jana_atom_site_ADP_F_112333
 _jana_atom_site_ADP_F_113333
 _jana_atom_site_ADP_F_122222
 _jana_atom_site_ADP_F_122223
 _jana_atom_site_ADP_F_122233
 _jana_atom_site_ADP_F_122333
 _jana_atom_site_ADP_F_123333
 _jana_atom_site_ADP_F_133333
 _jana_atom_site_ADP_F_222222
 _jana_atom_site_ADP_F_222223
 _jana_atom_site_ADP_F_222233
 _jana_atom_site_ADP_F_222333
 _jana_atom_site_ADP_F_223333
 _jana_atom_site_ADP_F_233333
 _jana_atom_site_ADP_F_333333
 ? ? ? ? ? ? ? ? ? ? ? ? ? ? ? ? ? ? ? ? ? ? ? ? ? ? ? ? ? ?


#=======================================================================

# 10. MOLECULAR GEOMETRY


loop_
 _geom_bond_atom_site_label_1
 _geom_bond_atom_site_label_2
 _geom_bond_site_symmetry_1
 _geom_bond_site_symmetry_2
 _geom_bond_distance
 _geom_bond_publ_flag
  N1 C1 . 2_665 1.4352(18) ?
  N1 C1 . 2_666 1.4352(18) ?
  N1 C1 . 4_555 1.484(4) ?
  C1 C1 . 2_555 1.569(5) ?

loop_
 _geom_angle_atom_site_label_1
 _geom_angle_atom_site_label_2
 _geom_angle_atom_site_label_3
 _geom_angle_site_symmetry_1
 _geom_angle_site_symmetry_2
 _geom_angle_site_symmetry_3
 _geom_angle
 _geom_angle_publ_flag
  C1 N1 C1 2_665 . 2_666 111.44(16) ?
  C1 N1 C1 2_665 . 4_555 122.21(15) ?
  C1 N1 C1 2_666 . 4_555 122.21(15) ?
  N1 C1 N1 2_664 . 2_665 111.44(17) ?
  N1 C1 N1 2_664 . 4_455 109.45(19) ?
  N1 C1 C1 2_664 . 2_555 107.3(2) ?
  N1 C1 N1 2_665 . 4_455 109.45(19) ?
  N1 C1 C1 2_665 . 2_555 107.3(2) ?
  N1 C1 C1 4_455 . 2_555 111.9(2) ?

loop_
 _geom_torsion_atom_site_label_1
 _geom_torsion_atom_site_label_2
 _geom_torsion_atom_site_label_3
 _geom_torsion_atom_site_label_4
 _geom_torsion_site_symmetry_1
 _geom_torsion_site_symmetry_2
 _geom_torsion_site_symmetry_3
 _geom_torsion_site_symmetry_4
 _geom_torsion
 _geom_torsion_publ_flag
 ? ? ? ? ? ? ? ? ? ?

loop_
 _geom_hbond_atom_site_label_D
 _geom_hbond_atom_site_label_H
 _geom_hbond_atom_site_label_A
 _geom_hbond_site_symmetry_D
 _geom_hbond_site_symmetry_H
 _geom_hbond_site_symmetry_A
 _geom_hbond_distance_DH
 _geom_hbond_distance_HA
 _geom_hbond_distance_DA
 _geom_hbond_angle_DHA
 _geom_hbond_publ_flag
 ? ? ? ? ? ? ? ? ? ? ?


#=======================================================================

# 11. STRUCTURE-FACTOR LIST

loop_
 _refln_index_h
 _refln_index_k
 _refln_index_l
 _refln_F_squared_calc
 _refln_F_squared_meas
 _refln_F_squared_sigma
 _refln_observed_status
   0   1   1 106.14 106.84   2.18 o
   0   1   3  13.09  12.16   1.36 o
   0   2   2   3.65   3.53   0.95 o
   0   3   1  18.08  17.30   1.04 o
   0   3   3   4.98   4.33   1.60 <
   0   4   0  59.33  55.56   2.20 o
   0   4   2  30.08  34.28   1.76 o
   0   4   4   6.75   7.55   2.23 o
   0   5   3   0.11  -1.47   1.47 <
   0   6   2  11.64  12.98   2.44 o
   0   7   1   0.48   0.37   1.78 <
   1   0   1   2.79   3.40   0.52 o
   1   0   3   0.69   3.33   1.56 <
   1   1   2  12.37  11.70   1.07 o
   1   1   3   9.39   7.99   1.15 o
   1   1   4   2.13   3.55   2.67 <
   1   2   0  28.99  30.89   1.29 o
   1   2   1  58.63  60.70   1.20 o
   1   2   2   7.48   6.11   0.99 o
   1   2   3  10.79  11.24   1.63 o
   1   3   0   5.14   4.56   0.84 o
   1   3   1 107.98 106.19   1.81 o
   1   3   2   2.32   2.69   1.21 <
   1   3   3  28.24  25.85   2.11 o
   1   3   4   0.46   1.02   2.38 <
   1   4   1   1.10   0.87   1.06 <
   1   4   2   5.47   3.99   1.52 <
   1   5   0   0.06   0.11   0.75 <
   1   5   1   0.91   1.26   0.97 <
   1   5   2   0.03   0.24   1.06 <
   1   5   3   0.40   1.22   1.27 <
   1   6   0   8.05   6.55   0.84 o
   1   6   1   0.47  -0.34   1.23 <
   1   6   2   4.81   3.37   1.41 <
   1   7   1  13.12  13.57   1.38 o
   1   7   2   0.54  -2.74   2.51 <
   2   0   2  39.48  39.02   1.60 o
   2   0   4   6.45  10.14   3.08 o
   2   1   1   2.89   3.16   0.57 o
   2   1   3   0.54   1.66   1.15 <
   2   1   4   6.37   6.99   2.78 <
   2   2   1  13.47  12.68   0.76 o
   2   2   2  10.34  10.11   0.87 o
   2   2   3   3.33   2.83   1.66 <
   2   2   4   1.96   3.12   1.87 <
   2   3   0   0.14   0.16   1.05 <
   2   3   1   1.52   1.13   1.06 <
   2   3   2   0.00  -0.28   0.87 <
   2   3   3   0.44  -0.85   1.38 <
   2   3   4   0.00  -1.54   1.78 <
   2   4   1  19.86  20.03   1.29 o
   2   4   2  10.27   9.87   1.18 o
   2   4   3   6.70   5.07   1.47 o
   2   4   4   2.38   3.43   2.26 <
   2   5   0  43.91  43.93   2.13 o
   2   5   1   0.20  -0.74   1.75 <
   2   5   2  25.86  24.29   2.63 o
   2   6   0   6.76   4.97   0.93 o
   2   6   1   4.85   2.66   1.00 <
   2   6   2   4.17   1.85   1.77 <
   2   7   1   0.01  -2.37   1.47 <
   2   7   2   0.00   1.77   2.67 <
   3   0   3   0.12   0.95   1.69 <
   3   1   2  19.98  20.03   1.15 o
   3   1   3   4.30   4.20   1.22 o
   3   1   4   3.83   9.02   2.96 o
   3   2   2   0.88   1.47   1.29 <
   3   2   3  32.02  33.29   2.02 o
   3   2   4   0.17  -0.08   1.98 <
   3   3   1   0.61   0.49   1.18 <
   3   3   2   3.41   5.64   1.19 o
   3   4   1   9.25  10.93   1.36 o
   3   4   2   2.51   3.79   2.42 <
   3   4   3   3.31   3.72   1.33 <
   3   5   0   0.28   2.31   1.56 <
   3   5   1   8.69   9.18   1.47 o
   3   5   2   0.17   0.14   1.42 <
   3   6   0   0.59   0.17   1.60 <
   3   6   1   4.01   2.42   1.53 <
   3   6   2   0.34   1.46   1.86 <
   3   7   0   2.07   0.48   1.51 <
   3   7   2   1.25  -0.29   2.60 <
   4   0   2  14.36  13.09   1.49 o
   4   1   2  32.40  31.40   1.38 o
   4   1   3   7.33   9.69   1.30 o
   4   2   2  10.54  11.17   1.70 o
   4   2   3   0.35   2.36   1.44 <
   4   3   1   5.09   4.85   1.87 <
   4   3   2   7.55   7.19   1.27 o
   4   3   3   1.71   1.62   1.43 <
   4   3   4   1.86   2.48   1.91 <
   4   4   1   4.42   6.83   2.06 o
   4   4   2   0.47   0.56   1.29 <
   4   5   1   0.03  -0.92   2.11 <
   4   5   2  15.94  17.61   1.68 o
   4   6   1   0.30  -1.09   2.24 <
   4   6   2   0.14   1.83   2.69 <
   4   7   1   0.98   1.99   2.24 <
   5   0   3  13.24  13.09   2.01 o
   5   1   2   0.34   1.46   2.34 <
   5   1   3   0.03  -0.55   1.38 <
   5   2   2   4.36   3.60   1.81 <
   5   2   3   5.89   6.39   1.85 o
   5   3   2   0.48  -1.14   2.53 <
   5   3   3   7.20   7.56   2.31 o
   5   3   4   0.11  -1.53   2.70 <
   5   4   2   6.34   8.19   1.98 o
   5   4   3   5.41   2.91   2.06 <
   5   5   1   2.66   1.54   2.25 <
   5   6   1   5.97   7.59   2.41 o
   6   1   3   2.18   3.44   2.65 <
   6   2   3   1.32   4.59   2.52 <
   6   3   3   0.73   2.55   2.45 <
   6   4   2   5.20   5.11   2.72 <
   6   4   3   0.97   0.68   2.29 <

loop_
 _twin_refln_datum_id
 _twin_refln_individual_id
 _twin_refln_index_h
 _twin_refln_index_k
 _twin_refln_index_l
 _twin_refln_F_squared_calc
 _twin_refln_F_squared_meas
 _twin_refln_F_squared_sigma
 _twin_refln_include_status
 ? ? ? ? ? ? ? ? ?

# start Validation Reply Form
_vrf_PLAT029_I
;
PROBLEM: _diffrn_measured_fraction_theta_full value Low .      0.590 Why?  
RESPONSE: This measurement was performed in a diamond anvil cell which, 
limits the theta range. Indeed, the diamond anvil cell's metallic body
typically shadows more than 60% of the reflections.
;
# end Validation Reply Form
